# Supplementary material for: Increased Renal Medullary NOX-4 in Female but Not Male Mice during the Early Phase of Type 1 Diabetes: Potential Role of ROS in Upregulation of TGF-β1 and Fibronectin in Collecting Duct Cells
Source: Antioxidants (Basel). 2023 Mar 16;12(3):729. doi: 10.3390/antiox12030729 (PMC10045926; doi:10.3390/antiox12030729)
Supplement: Supplementary file 1 [file antioxidants-12-00729-s001.zip]

Archive with 1 entries (1 files):
- antioxidants-2267636-supplementary.pdf
